# Supplementary material for: Molecular Beacon for Detection miRNA-21 as a Biomarker of Lung Cancer
Source: Int J Mol Sci. 2022 Mar 19;23(6):3330. doi: 10.3390/ijms23063330 (PMC8955680; doi:10.3390/ijms23063330)
Supplement: Supplementary file 1 [file ijms-23-03330-s001.zip]

Archive with 1 entries (1 files):
- ijms-1619983-supplementary.pdf
